# Supplementary material for: Antitumor Effect of Guatteria olivacea R. E. Fr. (Annonaceae) Leaf Essential Oil in Liver Cancer
Source: Molecules. 2022 Jul 9;27(14):4407. doi: 10.3390/molecules27144407 (PMC9319081; doi:10.3390/molecules27144407)
Supplement: Supplementary file 1 [file molecules-27-04407-s001.zip]

Archive with 1 entries (1 files):
- molecules-1791482-supplementary.pdf
